# Supplementary material for: Acetylated DNMT1 Downregulation and Related Regulatory Factors Influence Metastatic Melanoma Patients Survival
Source: Cancers (Basel). 2021 Sep 18;13(18):4691. doi: 10.3390/cancers13184691 (PMC8471314; doi:10.3390/cancers13184691)
Supplement: Supplementary file 1 [file cancers-13-04691-s001.zip]

Archive with 1 entries (1 files):
- cancers-1369578-supplementary.pdf
